# Supplementary material for: 600-ns pulsed electric fields affect inactivation and antibiotic susceptibilities of Escherichia coli and Lactobacillus acidophilus
Source: AMB Express. 2020 Mar 18;10:55. doi: 10.1186/s13568-020-00991-y (PMC7080936; doi:10.1186/s13568-020-00991-y)
Supplement: Supplementary file 1 — Additional file 1: Table S1. Zones of growth inhibition for E. coli. [file 13568_2020_991_MOESM1_ESM.xlsx]

## Sheet: Sheet1
Table S1 Zones of growth inhibition for E. coli.
	Pulse #	nsPEF	SD	TE	SD	nsPEF	SD	TE	SD
	sham	31 (S)	1	31 (S)	1	30 (S)	0.5	30 (S)	0.5
	1	32 (S)	0	31 (S)	0	30 (S)	0	29 (S)	1.2
	5	32 (S)	0	31 (S)	0.6	30 (S)	0	30 (S)	0
	10	32 (S)	0	31 (S)	0	30 (S)	0	30 (S)	0
	100	32 (S)	0	31 (S)	0.9	30 (S)	0	30 (S)	0
	1000	37 (S)	1.2	31 (S)	1	30 (S)	0	30 (S)	0
	Pulse #	nsPEF	SD	TE	SD	nsPEF	SD	TE	SD
	sham	31 (S)	1	31 (S)	1	30 (S)	0.5	30 (S)	0.5
	1	32 (S)	0	30 (S)	0	29 (S)	1.2	30 (S)	0
	5	33 (S)	1.2	30 (S)	0.6	30 (S)	0	30 (S)	0
	10	35 (S)	2.3	30 (S)	0	30 (S)	0	31 (S)	0.9
	100	37 (S)	2.3	30 (S)	0.9	32 (S)	2	30 (S)	0
	1000	44 (S)	0	30 (S)	1	36 (S)	1.5	30 (S)	0.6
	Pulse #	nsPEF	SD	TE	SD	nsPEF	SD	TE	SD
	sham	31 (S)	1	31 (S)	1	30 (S)	0.5	30 (S)	0.5
	1	32 (S)	1.2	30 (S)	0	30 (S)	1.2	30 (S)	0.9
	5	32 (S)	1.2	30 (S)	0	30 (S)	0	30 (S)	0
	10	33 (S)	1	30 (S)	0	32 (S)	0	30 (S)	0
	100	40 (S)	0	30 (S)	0	34 (S)	0.5	30 (S)	0
	1000	*	*	*	*	*	*	*	*
